# Supplementary material for: Advancing bioinformatics with language models: components, applications, and perspectives
Source: Brief Bioinform. 2026 Jul 10;27(4):bbag367. doi: 10.1093/bib/bbag367 (PMC13354062; doi:10.1093/bib/bbag367)
Supplement: Supplementary_material_bbag367 [file supplementary_material_bbag367.zip]

Archive with 6 entries (6 files):
- Supplementary figures.docx
- Supplementary Table 1.docx
- Supplementary Table 2.docx
- Supplementary Table 3.docx
- Supplementary Table 4.docx
- Supplementary Table 5.docx
